# Supplementary material for: Sunlight-Powered Reverse Water Gas Shift Reaction Catalysed by Plasmonic Au/TiO2 Nanocatalysts: Effects of Au Particle Size on the Activity and Selectivity
Source: Nanomaterials (Basel). 2022 Nov 23;12(23):4153. doi: 10.3390/nano12234153 (PMC9738324; doi:10.3390/nano12234153)
Supplement: Supplementary file 1 [file nanomaterials-12-04153-s001.zip]

Archive with 1 entries (1 files):
- nanomaterials-2001802-supplementary.pdf
